# Supplementary material for: catena-Poly[[(1,10-phenanthroline-κ2 N,N′)copper(I)]-μ-thio­cyanato-κ2 N:S]
Source: Acta Crystallogr Sect E Struct Rep Online. 2010 Sep 8;66(Pt 10):m1216. doi: 10.1107/S1600536810035002 (PMC2983214; doi:10.1107/S1600536810035002)
Supplement: Supplementary file 1 [file e-66-m1216-sup1.cif]

##############################################################################
###                                                                        ###
###        Electronic paper (Acta Crystallographica Section E)             ###
###                                                                        ###
##############################################################################
#                                                                            #
# This CIF contains the data in a paper accepted for publication in Acta     #
# Crystallographica Section E. It conforms to the requirements of Notes      #
# for Authors for Section E, and has been peer reviewed under the auspices   #
# of the IUCr Commission on Journals.                                        #
#                                                                            #
# Full details of the Crystallographic Information File format               #
# are given in the paper "The Crystallographic Information File (CIF):       #
# a New Standard Archive File for Crystallography" by S. R. Hall, F. H.      #
# Allen and I. D. Brown [Acta Cryst. (1991), A47, 655-685].                  #
#                                                                            #
# The current version of the core CIF dictionary is obtainable from          #
# ftp://ftp.iucr.org/pub/cif_core.dic. The current version number is 2.4.    #
#                                                                            #
# Software is freely available for graphical display of the structure(s) in  #
# this CIF.  For information consult the CIF home page http://www.iucr.org/  #
# cif/home.html                                                              #
#                                                                            #
# This file may be used for bona fide research purposes within the           #
# scientific community so long as proper attribution is given to the journal # 
# article from which it was obtained.                                        #
#                                                                            #
##############################################################################
                                             
data_I
_audit_creation_method     SHELXL-97
_chemical_name_systematic
;
<i>catena</i>-Poly[[(1,10-phenanthroline-\k^2^<i>N</i>,<i>N</i>')copper(I)]-
\m-thiocyanato-\k^2^<i>N</i>:<i>S</i>]
;
_chemical_name_common     ?
_chemical_formula_moiety     'C13 H8 Cu N3 S'
_chemical_formula_sum     'C13 H8 Cu N3 S'
_chemical_formula_iupac     '[Cu (N C S) (C12 H8 N2)]'
_chemical_formula_weight     301.82
_chemical_melting_point     ?
_symmetry_cell_setting     orthorhombic
_symmetry_space_group_name_H-M     'P n m a'
_symmetry_space_group_name_Hall     '-P 2ac 2n'
loop_
    _symmetry_equiv_pos_as_xyz
    'x, y, z'
    '-x+1/2, -y, z+1/2'
    '-x, y+1/2, -z'
    'x+1/2, -y+1/2, -z+1/2'
    '-x, -y, -z'
    'x-1/2, y, -z-1/2'
    'x, -y-1/2, z'
    '-x-1/2, y-1/2, z-1/2'
_cell_length_a     7.9744(15)
_cell_length_b     11.948(2)
_cell_length_c     12.956(2)
_cell_angle_alpha     90.00
_cell_angle_beta     90.00
_cell_angle_gamma     90.00
_cell_volume     1234.4(4)
_cell_formula_units_Z     4
_cell_measurement_reflns_used     2278
_cell_measurement_theta_min     2.319
_cell_measurement_theta_max     27.8555
_cell_measurement_temperature     298(2)
_exptl_crystal_description     block
_exptl_crystal_colour     red
_exptl_crystal_size_max     0.23
_exptl_crystal_size_mid     0.15
_exptl_crystal_size_min     0.15
_exptl_crystal_density_diffrn     1.624
_exptl_crystal_density_meas     ?
_exptl_crystal_density_method     'not measured'
_exptl_crystal_F_000     608
_exptl_absorpt_coefficient_mu     1.920
_exptl_absorpt_correction_type     multi-scan
_exptl_absorpt_process_details     '(SADABS; Sheldrick, 1996)'
_exptl_absorpt_correction_T_min     0.6665
_exptl_absorpt_correction_T_max     0.7616
_exptl_special_details
;
;
_diffrn_ambient_temperature     298(2)
_diffrn_radiation_type     MoK\a
_diffrn_radiation_wavelength     0.71073
_diffrn_radiation_source     'fine-focus sealed tube'
_diffrn_radiation_monochromator     graphite
_diffrn_measurement_device_type     'Bruker SMART APEX CCD'
_diffrn_measurement_method     '\f and \w scans'
_diffrn_detector_area_resol_mean     ?
_diffrn_reflns_number     6226
_diffrn_reflns_av_R_equivalents     0.0284
_diffrn_reflns_av_sigmaI/netI     0.0228
_diffrn_reflns_theta_min     2.32
_diffrn_reflns_theta_max     27.00
_diffrn_reflns_theta_full     27.00
_diffrn_measured_fraction_theta_max     0.999
_diffrn_measured_fraction_theta_full     0.999
_diffrn_reflns_limit_h_min     -9
_diffrn_reflns_limit_h_max     10
_diffrn_reflns_limit_k_min     -15
_diffrn_reflns_limit_k_max     15
_diffrn_reflns_limit_l_min     -5
_diffrn_reflns_limit_l_max     16
_diffrn_standards_number     ?
_diffrn_standards_interval_count     ?
_diffrn_standards_interval_time     ?
_diffrn_standards_decay_%     ?
_refine_special_details
;
Refinement of <i>F</i>^2^ against ALL reflections. The weighted <i>R</i>-factor
<i>wR</i> and goodness of fit <i>S</i> are based on <i>F</i>^2^, conventional
<i>R</i>-factors <i>R</i> are based on <i>F</i>, with <i>F</i> set to zero for
negative <i>F</i>^2^. The threshold expression of <i>F</i>^2^ >
\s(<i>F</i>^2^) is used only for calculating <i>R</i>-factors(gt) <i>etc</i>.
and is not relevant to the choice of reflections for refinement.
<i>R</i>-factors based on <i>F</i>^2^ are statistically about twice as large
as those based on <i>F</i>, and <i>R</i>- factors based on ALL data will be
even larger.
;
_reflns_number_total     1421
_reflns_number_gt     1146
_reflns_threshold_expression     I>2\s(I)
_refine_ls_structure_factor_coef     Fsqd
_refine_ls_matrix_type     full
_refine_ls_R_factor_all     0.0364
_refine_ls_R_factor_gt     0.0280
_refine_ls_wR_factor_gt     0.0771
_refine_ls_wR_factor_ref     0.0798
_refine_ls_goodness_of_fit_ref     1.026
_refine_ls_restrained_S_all     1.026
_refine_ls_number_reflns     1421
_refine_ls_number_parameters     89
_refine_ls_number_restraints     0
_refine_ls_hydrogen_treatment     constr
_refine_ls_weighting_scheme     calc
_refine_ls_weighting_details
                 'calc w=1/[\s^2^(Fo^2^)+(0.0508P)^2^] where P=(Fo^2^+2Fc^2^)/3'
_atom_sites_solution_hydrogens     geom
_atom_sites_solution_primary     direct
_atom_sites_solution_secondary     difmap
_refine_ls_shift/su_max     0.001
_refine_ls_shift/su_mean     0.000
_refine_diff_density_max     0.286
_refine_diff_density_min     -0.284
_refine_ls_extinction_method     'SHELXTL (Sheldrick, 2008)'
_refine_ls_extinction_coef     0.0039(10)
_refine_ls_extinction_expression
                                  'Fc^*^=kFc[1+0.001xFc^2^\l^3^/sin(2\q)]^-1/4^'
loop_
    _atom_type_symbol
    _atom_type_description
    _atom_type_scat_dispersion_real
    _atom_type_scat_dispersion_imag
    _atom_type_scat_source
    'C' 'C' 0.0033 0.0016
                         'International Tables Vol C Tables 4.2.6.8 and 6.1.1.4'
    'H' 'H' 0.0000 0.0000
                         'International Tables Vol C Tables 4.2.6.8 and 6.1.1.4'
    'N' 'N' 0.0061 0.0033
                         'International Tables Vol C Tables 4.2.6.8 and 6.1.1.4'
    'S' 'S' 0.1246 0.1234
                         'International Tables Vol C Tables 4.2.6.8 and 6.1.1.4'
    'Cu' 'Cu' 0.3201 1.2651
                         'International Tables Vol C Tables 4.2.6.8 and 6.1.1.4'
_computing_data_collection     'SMART (Bruker, 1997)'
_computing_cell_refinement     'SAINT (Bruker, 1997)'
_computing_data_reduction     'SAINT (Bruker, 1997)'
_computing_structure_solution     'SHELXTL (Sheldrick, 2008)'
_computing_structure_refinement     'SHELXTL (Sheldrick, 2008)'
_computing_molecular_graphics     'SHELXTL (Sheldrick, 2008)'
_computing_publication_material     'SHELXTL (Sheldrick, 2008)'
loop_
    _atom_site_type_symbol
    _atom_site_label
    _atom_site_fract_x
    _atom_site_fract_y
    _atom_site_fract_z
    _atom_site_U_iso_or_equiv
    _atom_site_adp_type
    _atom_site_calc_flag
    _atom_site_refinement_flags
    _atom_site_occupancy
    _atom_site_disorder_assembly
    _atom_site_disorder_group
    C C1 0.13936(17) 0.68993(15) 1.13076(12) 0.0406(4) Uani d . 1 . .
    C C2 0.1011(2) 0.63175(18) 1.22243(13) 0.0543(5) Uani d . 1 . .
    C C3 0.0628(3) 0.69444(18) 1.31338(13) 0.0712(6) Uani d . 1 . .
    H H3 0.0372 0.6565 1.3740 0.085 Uiso calc R 1 . .
    C C4 0.1051(2) 0.51479(18) 1.21873(16) 0.0669(6) Uani d . 1 . .
    H H4 0.0792 0.4731 1.2772 0.080 Uiso calc R 1 . .
    C C5 0.1468(2) 0.46262(19) 1.12958(17) 0.0648(6) Uani d . 1 . .
    H H5 0.1491 0.3849 1.1262 0.078 Uiso calc R 1 . .
    C C6 0.1862(2) 0.52657(16) 1.04275(16) 0.0528(5) Uani d . 1 . .
    H H6 0.2175 0.4895 0.9826 0.063 Uiso calc R 1 . .
    C C7 0.5834(3) 0.7500 0.79202(17) 0.0436(5) Uani d S 1 . .
    Cu Cu1 0.23713(4) 0.7500 0.92283(2) 0.04865(16) Uani d S 1 . .
    N N1 0.6286(2) 0.7500 0.70801(14) 0.0487(5) Uani d S 1 . .
    N N2 0.18111(17) 0.63783(12) 1.04164(11) 0.0412(3) Uani d . 1 . .
    S S1 0.52660(9) 0.7500 0.91372(4) 0.0702(3) Uani d S 1 . .
loop_
    _atom_site_aniso_label
    _atom_site_aniso_U_11
    _atom_site_aniso_U_22
    _atom_site_aniso_U_33
    _atom_site_aniso_U_12
    _atom_site_aniso_U_13
    _atom_site_aniso_U_23
    C1 0.0342(8) 0.0577(10) 0.0300(8) -0.0010(7) 0.0005(6) 0.0033(7)
    C2 0.0467(10) 0.0768(13) 0.0392(9) -0.0047(9) 0.0023(8) 0.0131(9)
    C3 0.0708(12) 0.1093(18) 0.0335(9) -0.0073(11) 0.0146(9) 0.0111(9)
    C4 0.0664(14) 0.0748(15) 0.0593(13) -0.0081(10) -0.0013(10) 0.0283(11)
    C5 0.0638(13) 0.0510(11) 0.0796(16) -0.0007(10) -0.0080(12) 0.0169(11)
    C6 0.0548(11) 0.0519(11) 0.0517(11) 0.0028(9) -0.0052(9) -0.0009(9)
    C7 0.0417(12) 0.0567(15) 0.0323(12) 0.000 -0.0043(10) 0.000
    Cu1 0.0589(3) 0.0631(3) 0.0240(2) 0.000 0.00043(12) 0.000
    N1 0.0563(13) 0.0619(13) 0.0278(9) 0.000 0.0038(9) 0.000
    N2 0.0423(7) 0.0469(8) 0.0345(7) 0.0000(6) -0.0012(6) 0.0021(6)
    S1 0.0499(4) 0.1360(8) 0.0245(3) 0.000 0.0024(3) 0.000
_geom_special_details
;
All e.s.d.'s (except the e.s.d. in the dihedral angle between two l.s. planes)
are estimated using the full covariance matrix. The cell e.s.d.'s are taken
into account individually in the estimation of e.s.d.'s in distances, angles
and torsion angles; correlations between e.s.d.'s in cell parameters are only
used when they are defined by crystal symmetry. An approximate (isotropic)
treatment of cell e.s.d.'s is used for estimating e.s.d.'s involving l.s.
planes.
;
loop_
    _geom_bond_atom_site_label_1
    _geom_bond_atom_site_label_2
    _geom_bond_site_symmetry_2
    _geom_bond_distance
    _geom_bond_publ_flag
    C1 N2 . 1.353(2) ?
    C1 C2 . 1.410(2) ?
    C1 C1 7_575 1.435(4) ?
    C2 C4 . 1.399(3) ?
    C2 C3 . 1.429(2) ?
    C3 C3 7_575 1.328(4) ?
    C3 H3 . 0.9300 ?
    C4 C5 . 1.354(3) ?
    C4 H4 . 0.9300 ?
    C5 C6 . 1.396(3) ?
    C5 H5 . 0.9300 ?
    C6 N2 . 1.330(2) ?
    C6 H6 . 0.9300 ?
    C7 N1 . 1.147(3) ?
    C7 S1 . 1.640(2) ?
    Cu1 N1 6_557 1.9033(19) ?
    Cu1 N2 7_575 2.0893(14) ?
    Cu1 N2 . 2.0893(14) ?
    Cu1 S1 . 2.3113(9) ?
    N1 Cu1 6_657 1.9033(19) ?
loop_
    _geom_angle_atom_site_label_1
    _geom_angle_atom_site_label_2
    _geom_angle_atom_site_label_3
    _geom_angle_site_symmetry_1
    _geom_angle_site_symmetry_3
    _geom_angle
    _geom_angle_publ_flag
    N2 C1 C2 . . 123.04(17) ?
    N2 C1 C1 . 7_575 117.39(9) ?
    C2 C1 C1 . 7_575 119.55(11) ?
    C4 C2 C1 . . 117.32(19) ?
    C4 C2 C3 . . 123.83(19) ?
    C1 C2 C3 . . 118.84(18) ?
    C3 C3 C2 7_575 . 121.60(11) ?
    C3 C3 H3 7_575 . 119.2 ?
    C2 C3 H3 . . 119.2 ?
    C5 C4 C2 . . 119.65(19) ?
    C5 C4 H4 . . 120.2 ?
    C2 C4 H4 . . 120.2 ?
    C4 C5 C6 . . 119.4(2) ?
    C4 C5 H5 . . 120.3 ?
    C6 C5 H5 . . 120.3 ?
    N2 C6 C5 . . 123.3(2) ?
    N2 C6 H6 . . 118.4 ?
    C5 C6 H6 . . 118.4 ?
    N1 C7 S1 . . 177.7(2) ?
    N1 Cu1 N2 6_557 7_575 123.98(6) ?
    N1 Cu1 N2 6_557 . 123.98(6) ?
    N2 Cu1 N2 7_575 . 79.80(8) ?
    N1 Cu1 S1 6_557 . 114.12(6) ?
    N2 Cu1 S1 7_575 . 104.55(4) ?
    N2 Cu1 S1 . . 104.55(4) ?
    C7 N1 Cu1 . 6_657 171.3(2) ?
    C6 N2 C1 . . 117.26(16) ?
    C6 N2 Cu1 . . 129.99(13) ?
    C1 N2 Cu1 . . 112.71(11) ?
    C7 S1 Cu1 . . 108.96(9) ?
loop_
    _geom_torsion_atom_site_label_1
    _geom_torsion_atom_site_label_2
    _geom_torsion_atom_site_label_3
    _geom_torsion_atom_site_label_4
    _geom_torsion_site_symmetry_1
    _geom_torsion_site_symmetry_2
    _geom_torsion_site_symmetry_3
    _geom_torsion_site_symmetry_4
    _geom_torsion
    _geom_torsion_publ_flag
    N2 C1 C2 C4 . . . . -0.9(2) ?
    C1 C1 C2 C4 7_575 . . . -179.14(12) ?
    N2 C1 C2 C3 . . . . 178.35(16) ?
    C1 C1 C2 C3 7_575 . . . 0.1(2) ?
    C4 C2 C3 C3 . . . 7_575 179.09(13) ?
    C1 C2 C3 C3 . . . 7_575 -0.2(2) ?
    C1 C2 C4 C5 . . . . 0.9(3) ?
    C3 C2 C4 C5 . . . . -178.38(19) ?
    C2 C4 C5 C6 . . . . 0.4(3) ?
    C4 C5 C6 N2 . . . . -1.7(3) ?
    S1 C7 N1 Cu1 . . . 6_657 0.00(2) ?
    C5 C6 N2 C1 . . . . 1.7(3) ?
    C5 C6 N2 Cu1 . . . . 179.08(13) ?
    C2 C1 N2 C6 . . . . -0.3(2) ?
    C1 C1 N2 C6 7_575 . . . 177.93(12) ?
    C2 C1 N2 Cu1 . . . . -178.16(12) ?
    C1 C1 N2 Cu1 7_575 . . . 0.08(11) ?
    N1 Cu1 N2 C6 6_557 . . . 58.10(18) ?
    N2 Cu1 N2 C6 7_575 . . . -177.60(14) ?
    S1 Cu1 N2 C6 . . . . -75.07(16) ?
    N1 Cu1 N2 C1 6_557 . . . -124.40(10) ?
    N2 Cu1 N2 C1 7_575 . . . -0.09(13) ?
    S1 Cu1 N2 C1 . . . . 102.44(10) ?
    N1 C7 S1 Cu1 . . . . 180.00(2) ?
    N1 Cu1 S1 C7 6_557 . . . 0.0 ?
    N2 Cu1 S1 C7 7_575 . . . -138.50(4) ?
    N2 Cu1 S1 C7 . . . . 138.50(4) ?
data_global
_journal_date_recd_electronic     2010-08-16
_journal_date_accepted     2010-08-31
_journal_name_full     'Acta Crystallographica, Section E'
_journal_year     2010
_journal_volume     66
_journal_issue     10
_journal_page_first     m1216
_journal_page_last     m1216
_journal_paper_category     QM
_journal_coeditor_code     LH5123
_publ_contact_author
;
      Li Hong
      Binzhou Key Laboratory of Material Chemistry,
      Department of Chemistry and Chemical Engineering,
      Binzhou University ,
      Binzhou 256603
      People's Republic of China
;
_publ_contact_author_email     honglizhang1968@yahoo.cn
_publ_contact_author_fax     '86 543 3190038'
_publ_contact_author_phone     '86 543 3190038'
_publ_section_title
;\
<i>catena</i>-Poly[[(1,10-phenanthroline-\k^2^<i>N</i>,<i>N</i>')copper(I)]-\
\m-thiocyanato-\k^2^<i>N</i>:<i>S</i>]
;
loop_
    _publ_author_name
    _publ_author_address
    'Li, Hong'
;     Binzhou Key Laboratory of Material Chemistry,
      Department of Chemistry and Chemical Engineering,
      Binzhou University,
      Binzhou 256603
      People's Republic of China
;
    'Zhang, Shi Guo'
;     Binzhou Key Laboratory of Material Chemistry,
      Department of Chemistry and Chemical Engineering,
      Binzhou University,
      Binzhou 256603
      People's Republic of China
;
