# Supplementary material for: catena-Poly[[(1,10-phenanthroline-κ2 N,N′)copper(I)]-μ-thio­cyanato-κ2 N:S]
Source: Acta Crystallogr Sect E Struct Rep Online. 2010 Sep 8;66(Pt 10):m1216. doi: 10.1107/S1600536810035002 (PMC2983214; doi:10.1107/S1600536810035002)
Supplement: Supplementary file 2 [file e-66-m1216-Isup2.hkl]

# 
# h,k,l, Fc-squared, Fo-squared, sigma(Fo-squared) and status flag 
# 
data_I
_shelx_title ' 70430am in Pnma' 
_shelx_refln_list_code          4 
_shelx_F_calc_maximum      167.95 
_exptl_crystal_F_000       608.00 
_reflns_d_resolution_high  0.7828 
 
loop_ 
 _symmetry_equiv_pos_as_xyz 
 'x, y, z' 
 '-x+1/2, -y, z+1/2' 
 '-x, y+1/2, -z' 
 'x+1/2, -y+1/2, -z+1/2' 
 '-x, -y, -z' 
 'x-1/2, y, -z-1/2' 
 'x, -y-1/2, z' 
 '-x-1/2, y-1/2, z-1/2' 
 
_cell_length_a     7.9744 
_cell_length_b    11.9478 
_cell_length_c    12.9557 
_cell_angle_alpha  90.000 
_cell_angle_beta   90.000 
_cell_angle_gamma  90.000 
 
_shelx_F_squared_multiplier     1.000 
 
loop_ 
 _refln_index_h 
 _refln_index_k 
 _refln_index_l 
 _refln_F_squared_calc 
 _refln_F_squared_meas 
 _refln_F_squared_sigma 
 _refln_observed_status 
   2   0   0     4366.42     4734.92     70.32 o 
   4   0   0       21.08       16.29      1.79 o 
   6   0   0      257.80      243.17      9.49 o 
   8   0   0      192.25      172.61     16.41 o 
  10   0   0       14.92       14.47     12.53 o 
   2   1   0    28206.69    27178.70   1052.93 o 
   4   1   0       34.70       33.11      1.63 o 
   6   1   0      688.77      641.26     12.19 o 
   8   1   0        2.26        0.00      6.84 o 
  10   1   0       78.49       79.32     11.38 o 
   0   2   0    23295.94    20293.24    368.90 o 
   2   2   0       91.52       76.82      4.78 o 
   4   2   0     6088.41     6140.92     65.32 o 
   6   2   0      875.22      882.19     16.81 o 
   8   2   0      310.81      310.71     26.63 o 
  10   2   0       73.97       80.15     16.90 o 
   2   3   0     2620.05     2816.60     33.54 o 
   4   3   0      156.29      152.26      7.86 o 
   6   3   0      309.12      285.70     27.08 o 
   8   3   0       13.52       15.28      6.05 o 
   0   4   0    27332.70    24985.26    444.56 o 
   2   4   0     1629.59     1656.77     18.83 o 
   4   4   0     2680.39     2724.75     33.73 o 
   6   4   0      535.86      556.86     11.68 o 
   8   4   0      286.92      305.38     11.48 o 
   2   5   0        6.81        8.46      1.11 o 
   4   5   0       61.40       72.55      3.30 o 
   6   5   0      562.58      561.43     13.38 o 
   8   5   0       39.42       33.86      5.40 o 
   0   6   0     1612.45     1352.32     28.51 o 
   2   6   0      870.91      770.07     10.12 o 
   4   6   0     3201.42     3260.72     50.55 o 
   6   6   0      479.45      492.96     11.29 o 
   8   6   0      145.83      141.12     10.61 o 
   2   7   0      211.93      195.12      6.31 o 
   4   7   0        3.14        0.00      1.99 o 
   6   7   0       91.52      103.24      6.57 o 
   8   7   0       13.74       20.99      6.87 o 
   0   8   0     6074.51     5589.00    277.39 o 
   2   8   0     1186.44     1163.82     18.87 o 
   4   8   0      630.31      624.47     14.68 o 
   6   8   0      237.76      262.16     20.12 o 
   8   8   0       17.74       24.53      7.37 o 
   2   9   0      452.66      432.02      9.79 o 
   4   9   0       88.49       82.39      7.28 o 
   6   9   0      209.46      224.05     20.88 o 
   8   9   0       68.57       43.62     11.83 o 
   0  10   0     1789.57     1736.12     38.55 o 
   2  10   0      610.37      600.68     19.10 o 
   4  10   0      296.97      268.06     16.81 o 
   6  10   0       44.32       61.78      8.18 o 
   2  11   0        1.37        0.64      2.90 o 
   4  11   0        1.20        4.65      4.75 o 
   6  11   0       16.13       24.44      6.95 o 
   0  12   0       91.71      102.37     10.02 o 
   2  12   0       66.74       70.28      5.44 o 
   4  12   0      174.52      145.50     10.67 o 
   6  12   0       88.92      108.78     32.12 o 
   2  13   0       15.91       21.57      5.00 o 
   4  13   0        0.11        0.77      5.84 o 
   0  14   0      196.52      195.25     12.18 o 
   2  14   0       52.97       65.81      7.07 o 
   4  14   0        9.11        5.81      9.55 o 
   1   0   1      725.73      792.66     11.07 o 
   2   0   1    12093.56    12673.99    144.77 o 
   3   0   1    22033.84    22846.19    236.89 o 
   4   0   1       41.76       44.99      2.91 o 
   5   0   1      534.24      566.99      9.20 o 
   6   0   1      627.37      615.09     13.31 o 
   7   0   1       54.96       51.59      6.61 o 
   8   0   1        0.24        0.00      4.19 o 
   9   0   1        9.02       12.15      6.43 o 
  10   0   1       18.05       18.29      8.62 o 
   0   1   1      436.96      520.77      8.28 o 
   1   1   1    18886.73    17623.87    198.47 o 
   2   1   1     1262.17     1315.29     12.68 o 
   3   1   1     8692.52     8960.61     69.09 o 
   4   1   1     2140.42     2325.07     18.35 o 
   5   1   1       22.48       19.52      1.23 o 
   6   1   1       73.91       66.88      3.31 o 
   7   1   1      628.67      639.18     12.51 o 
   8   1   1       69.23       86.41      6.40 o 
   9   1   1        4.37       11.91      4.49 o 
  10   1   1        2.98        3.43      5.64 o 
   1   2   1     4283.00     4540.28     43.87 o 
   2   2   1     4438.26     4799.04     41.47 o 
   3   2   1      762.23      763.50      7.82 o 
   4   2   1        3.52        2.15      0.81 o 
   5   2   1       12.82       12.98      1.16 o 
   6   2   1       16.29       17.92      1.92 o 
   7   2   1      101.66       99.45      5.84 o 
   8   2   1       19.46       22.32      4.46 o 
   9   2   1       60.30       54.89      6.14 o 
  10   2   1       18.11       14.44      6.88 o 
   0   3   1     9646.77    10026.37    127.00 o 
   1   3   1     3971.90     4058.09     39.63 o 
   2   3   1      286.80      252.41      3.10 o 
   3   3   1     4491.61     4624.98     40.49 o 
   4   3   1      515.50      491.78      5.71 o 
   5   3   1      301.15      295.63      7.13 o 
   6   3   1      331.18      326.59      6.78 o 
   7   3   1     1051.00     1061.74     16.13 o 
   8   3   1       49.09       50.12      4.68 o 
   9   3   1       64.20       66.44      6.55 o 
   1   4   1      479.38      509.66      5.61 o 
   2   4   1      673.34      774.52      7.55 o 
   3   4   1     1112.01     1148.89     11.47 o 
   4   4   1       21.71       34.97      3.14 o 
   5   4   1        2.37        2.91      1.74 o 
   6   4   1       91.24       93.56      3.72 o 
   7   4   1      105.40       96.43      4.67 o 
   8   4   1       23.06       16.94      3.85 o 
   9   4   1       49.50       62.94      6.44 o 
   0   5   1    12169.00    12696.07    186.51 o 
   1   5   1     1461.59     1380.87     13.27 o 
   2   5   1      197.48      181.46      2.98 o 
   3   5   1     3622.72     3729.65     31.71 o 
   4   5   1       17.40       13.47      1.33 o 
   5   5   1      889.81      861.28     10.07 o 
   6   5   1       93.84       96.83      3.89 o 
   7   5   1      561.48      580.77     10.90 o 
   8   5   1       61.44       52.63      4.90 o 
   9   5   1        2.52        0.49      4.30 o 
   1   6   1      611.87      685.41     10.12 o 
   2   6   1     2859.42     3129.58     30.05 o 
   3   6   1        3.57        2.77      0.94 o 
   4   6   1       31.18       33.03      1.79 o 
   5   6   1        2.13        9.24      4.24 o 
   6   6   1        0.86        0.00      1.98 o 
   7   6   1      124.36      121.66      5.78 o 
   8   6   1        7.22        2.86      4.11 o 
   9   6   1       34.72       32.72      8.48 o 
   0   7   1     3252.40     3340.70     45.67 o 
   1   7   1     1522.67     1428.42     16.52 o 
   2   7   1       82.43       77.10      2.42 o 
   3   7   1     1344.13     1353.22     14.76 o 
   4   7   1      123.89      109.84      3.65 o 
   5   7   1      307.68      290.23      6.80 o 
   6   7   1      103.76      113.64      4.84 o 
   7   7   1      255.44      269.15      9.39 o 
   8   7   1       16.09       11.68      4.59 o 
   9   7   1        6.81        2.70      5.58 o 
   1   8   1        0.50        0.00      1.34 o 
   2   8   1      112.64      109.36      3.29 o 
   3   8   1      366.01      356.02      6.39 o 
   4   8   1        0.26        0.00      1.90 o 
   5   8   1      100.62      117.14      5.19 o 
   6   8   1       20.50       23.43      3.58 o 
   7   8   1      123.13      109.35      7.84 o 
   8   8   1        7.32       12.50      5.73 o 
   0   9   1      819.85      802.58     14.81 o 
   1   9   1     1593.39     1503.83     21.55 o 
   2   9   1       75.43       69.75      3.04 o 
   3   9   1     1008.80      982.15     13.02 o 
   4   9   1       42.30       41.97      3.58 o 
   5   9   1      147.63      138.18      6.57 o 
   6   9   1        5.68        7.18      3.73 o 
   7   9   1        9.07       15.31      6.49 o 
   8   9   1       26.17       31.29      7.97 o 
   1  10   1        0.62        0.00      1.87 o 
   2  10   1      108.73      117.40      3.95 o 
   3  10   1      167.11      150.61      7.87 o 
   4  10   1        9.99       16.46      3.86 o 
   5  10   1       60.48       62.72      5.40 o 
   6  10   1        0.20        0.00      3.59 o 
   7  10   1       28.90       29.45      7.64 o 
   0  11   1      542.66      495.72     26.47 o 
   1  11   1      186.58      185.65      8.31 o 
   2  11   1       23.49       27.41      2.73 o 
   3  11   1      215.58      222.88      6.53 o 
   4  11   1        2.23        1.82      3.32 o 
   5  11   1       80.33       84.33      6.27 o 
   6  11   1       34.71       40.83      5.55 o 
   7  11   1       43.89       48.47      8.73 o 
   1  12   1       21.13       13.51      2.62 o 
   2  12   1      120.05      106.63      4.64 o 
   3  12   1        7.48        8.22      3.00 o 
   4  12   1        0.90        0.00      3.60 o 
   5  12   1        0.10        0.66      3.90 o 
   6  12   1        0.04        2.99      4.36 o 
   0  13   1       98.02       85.13      5.93 o 
   1  13   1       82.88       88.66      4.65 o 
   2  13   1       13.71       16.82      3.38 o 
   3  13   1       68.99       77.25      7.15 o 
   4  13   1        4.57        3.71      4.19 o 
   5  13   1       25.94       27.25      5.47 o 
   1  14   1        0.90        1.45      2.71 o 
   2  14   1        1.53        0.21      3.21 o 
   3  14   1        9.66        8.65      4.74 o 
   4  14   1        1.49        4.09      6.83 o 
   0  15   1       36.05       36.79      5.33 o 
   1  15   1       11.66        8.09      3.24 o 
   0   0   2      266.42      301.14      6.44 o 
   1   0   2      681.35      747.64     11.91 o 
   2   0   2    14077.76    14797.66    216.30 o 
   3   0   2     8542.13     8888.99    113.82 o 
   4   0   2     7342.91     7690.97     99.28 o 
   5   0   2     3446.23     3648.86     44.41 o 
   6   0   2      382.04      374.25      9.74 o 
   7   0   2      942.32      904.84     20.03 o 
   8   0   2       10.34        9.06      5.30 o 
   9   0   2        4.40        0.00      6.32 o 
  10   0   2       17.07       11.78      8.25 o 
   1   1   2     1963.99     2176.24     25.30 o 
   2   1   2      817.22      942.58     11.84 o 
   3   1   2      220.63      213.03      3.62 o 
   4   1   2     1789.09     1999.66     19.36 o 
   5   1   2        1.10        1.15      1.00 o 
   6   1   2      745.11      686.85      8.53 o 
   7   1   2      439.40      429.48      8.82 o 
   8   1   2       27.16       19.19      3.65 o 
   9   1   2       28.58       32.28      5.12 o 
  10   1   2       11.89       12.83      5.80 o 
   0   2   2     1072.03     1085.33     17.16 o 
   1   2   2    11768.69    11978.71    135.45 o 
   2   2   2      524.70      533.15      6.74 o 
   3   2   2     3878.83     3993.61     37.08 o 
   4   2   2     1712.46     1776.54     16.67 o 
   5   2   2      348.74      340.05      6.32 o 
   6   2   2      213.55      226.76      4.78 o 
   7   2   2      590.34      585.71     13.66 o 
   8   2   2      173.56      179.15      7.23 o 
   9   2   2        1.61        0.00      3.63 o 
  10   2   2        7.85       10.84      8.14 o 
   1   3   2      800.89      863.96      9.49 o 
   2   3   2      287.39      301.93      4.14 o 
   3   3   2      991.98     1064.31     12.97 o 
   4   3   2       73.74       78.87      2.15 o 
   5   3   2       40.30       39.65      1.84 o 
   6   3   2       69.43       63.85      2.92 o 
   7   3   2      413.04      385.60      9.48 o 
   8   3   2       16.42       16.92      3.76 o 
   9   3   2       29.17       26.69      5.21 o 
   0   4   2      685.15      658.33     10.51 o 
   1   4   2     3680.61     3807.33     40.71 o 
   2   4   2      952.54      924.76     10.51 o 
   3   4   2     4200.53     4424.84     38.85 o 
   4   4   2     2254.57     2262.69     21.24 o 
   5   4   2      394.22      367.07      5.58 o 
   6   4   2      190.01      196.17      4.69 o 
   7   4   2      459.94      457.03      9.79 o 
   8   4   2       70.46       67.57      5.20 o 
   9   4   2        0.33        1.69      4.07 o 
   1   5   2        9.57        6.07      1.10 o 
   2   5   2       17.01       17.60      1.27 o 
   3   5   2     2590.34     2736.63     26.45 o 
   4   5   2        8.55       10.53      1.73 o 
   5   5   2        7.61        9.58      1.63 o 
   6   5   2      133.01      133.10      4.04 o 
   7   5   2        7.21        8.38      2.86 o 
   8   5   2       10.46        8.31      3.56 o 
   9   5   2       13.15       15.03      4.85 o 
   0   6   2     1019.51      926.39     14.82 o 
   1   6   2     4581.48     4766.95     44.52 o 
   2   6   2       72.76       53.89      2.02 o 
   3   6   2     1796.95     1807.54     18.53 o 
   4   6   2      621.81      608.09     10.06 o 
   5   6   2        7.65        8.15      1.73 o 
   6   6   2      255.10      256.71      6.63 o 
   7   6   2      260.25      282.91      9.84 o 
   8   6   2       80.37       76.64      8.83 o 
   9   6   2       18.68       13.46      8.00 o 
   1   7   2      143.96      133.68      4.50 o 
   2   7   2       22.46       20.61      1.67 o 
   3   7   2      528.28      536.85      8.33 o 
   4   7   2        2.58        3.29      1.87 o 
   5   7   2       32.50       36.16      3.01 o 
   6   7   2       87.21       87.45      5.49 o 
   7   7   2       19.17       21.20      5.24 o 
   8   7   2        0.16        0.00      5.80 o 
   0   8   2      517.49      486.23     13.98 o 
   1   8   2     1003.97      917.18     14.03 o 
   2   8   2      723.04      734.57     15.31 o 
   3   8   2      994.89      987.70     12.71 o 
   4   8   2      818.72      778.29     12.04 o 
   5   8   2       16.09       15.15      2.74 o 
   6   8   2        5.33        1.83      3.47 o 
   7   8   2      156.58      186.07     11.97 o 
   8   8   2        2.99        0.00      5.03 o 
   1   9   2       16.08       13.70      2.17 o 
   2   9   2        9.74       10.72      2.04 o 
   3   9   2      215.34      201.59      5.68 o 
   4   9   2      336.64      310.53      7.92 o 
   5   9   2        1.06        4.06      3.25 o 
   6   9   2      204.95      206.88      9.61 o 
   7   9   2       15.92       24.92      5.64 o 
   8   9   2       11.34        5.32      6.52 o 
   0  10   2      410.88      398.48     10.55 o 
   1  10   2      329.20      292.59      5.92 o 
   2  10   2      237.05      233.03      6.58 o 
   3  10   2      309.22      310.02      7.22 o 
   4  10   2      154.95      157.08      6.19 o 
   5  10   2       42.02       40.71      4.90 o 
   6  10   2        0.81        2.57      4.56 o 
   7  10   2       94.03       96.21      8.09 o 
   1  11   2        0.05        0.00      1.94 o 
   2  11   2        0.52        0.00      2.13 o 
   3  11   2       70.40       59.16      4.05 o 
   4  11   2        3.79        2.76      3.43 o 
   5  11   2        7.63        7.06      4.03 o 
   6  11   2        2.79        0.00      3.88 o 
   0  12   2       12.73       12.70      4.26 o 
   1  12   2      352.91      318.38      8.72 o 
   2  12   2       17.94       25.52      3.50 o 
   3  12   2      106.13      116.81      5.81 o 
   4  12   2       58.30       58.04      5.69 o 
   5  12   2        1.20        0.00      3.89 o 
   6  12   2       23.61       19.82      5.00 o 
   1  13   2        0.17        2.21      2.56 o 
   2  13   2        4.04        5.25      3.14 o 
   3  13   2       12.57        7.74      3.33 o 
   4  13   2        0.82        0.00      4.58 o 
   5  13   2        4.96        9.32      5.33 o 
   0  14   2        5.99       11.34      4.17 o 
   1  14   2       21.00       25.14      4.41 o 
   2  14   2       14.16       15.83      3.78 o 
   3  14   2       49.70       53.77      5.50 o 
   1  15   2        0.16        0.19      3.63 o 
   1   0   3        2.16        1.00      0.65 o 
   2   0   3      101.89      114.47      3.62 o 
   3   0   3      445.40      513.79      9.72 o 
   4   0   3     2476.01     2672.82     63.96 o 
   5   0   3     1035.40     1051.63     35.27 o 
   6   0   3      809.93      778.50     14.51 o 
   7   0   3      451.85      398.89     12.18 o 
   8   0   3      134.31      114.41      7.55 o 
   9   0   3       39.99       35.86      7.84 o 
   0   1   3    14063.90    14467.17    307.66 o 
   1   1   3      499.69      499.27      7.37 o 
   2   1   3      596.95      543.81      6.92 o 
   3   1   3       71.27       72.78      3.16 o 
   4   1   3     7890.69     8175.42     85.43 o 
   5   1   3      481.39      508.03      7.43 o 
   6   1   3     1022.03      991.54     13.38 o 
   7   1   3       74.83       68.39      4.03 o 
   8   1   3      251.73      264.07      8.39 o 
   9   1   3       41.98       31.43      8.22 o 
   1   2   3      856.71      896.33     11.77 o 
   2   2   3        2.51        0.50      0.98 o 
   3   2   3      289.92      310.00      5.78 o 
   4   2   3      296.82      313.59      5.78 o 
   5   2   3       83.11       88.00      2.84 o 
   6   2   3     1719.47     1638.74     24.28 o 
   7   2   3       54.85       57.30      3.83 o 
   8   2   3       10.44        5.27      3.38 o 
   9   2   3        0.02        0.00      5.53 o 
   0   3   3     8572.16     8560.29    125.73 o 
   1   3   3      409.95      468.84      6.84 o 
   2   3   3     3370.50     3423.88     41.23 o 
   3   3   3       39.14       51.64      2.81 o 
   4   3   3     8967.44     9309.45    106.83 o 
   5   3   3      724.87      736.98     12.00 o 
   6   3   3      128.04      125.33      3.53 o 
   7   3   3       54.46       53.53      3.88 o 
   8   3   3       40.13       58.17      5.48 o 
   9   3   3        6.79       12.70      4.97 o 
   1   4   3       17.82       19.81      1.27 o 
   2   4   3       40.11       34.52      1.97 o 
   3   4   3      306.61      331.10      4.85 o 
   4   4   3       95.80      106.83      4.09 o 
   5   4   3        0.09        0.00      1.49 o 
   6   4   3      917.15      873.36     16.79 o 
   7   4   3       71.60       74.20      6.30 o 
   8   4   3        3.04        8.67      4.43 o 
   9   4   3        3.13        0.00      4.85 o 
   0   5   3     8671.82     8559.67    126.74 o 
   1   5   3      131.81      130.49      3.61 o 
   2   5   3     2599.60     2681.27     35.92 o 
   3   5   3        1.47        1.80      1.08 o 
   4   5   3     3092.49     3156.23     35.75 o 
   5   5   3        7.86        5.12      1.87 o 
   6   5   3       35.02       47.33      3.33 o 
   7   5   3       19.60       16.59      3.81 o 
   8   5   3      110.72      126.74      8.38 o 
   9   5   3        2.68        3.51      5.05 o 
   1   6   3        5.88        7.36      1.33 o 
   2   6   3       34.18       36.42      2.38 o 
   3   6   3        5.89        8.04      1.54 o 
   4   6   3      435.39      412.81      7.53 o 
   5   6   3       64.55       66.91      3.45 o 
   6   6   3      482.47      490.96      9.25 o 
   7   6   3        2.48        0.00      2.95 o 
   8   6   3       11.57        1.41      5.94 o 
   9   6   3        5.25       12.07      8.40 o 
   0   7   3     3171.27     3118.98     43.09 o 
   1   7   3       10.12       10.60      1.32 o 
   2   7   3     1475.53     1454.05     30.92 o 
   3   7   3       31.93       29.53      2.23 o 
   4   7   3     1764.58     1742.84     24.84 o 
   5   7   3       19.18       19.14      2.73 o 
   6   7   3       85.60      104.39      5.90 o 
   7   7   3        9.39        9.25      4.03 o 
   8   7   3       73.06       66.41      8.95 o 
   1   8   3        0.47        0.00      1.48 o 
   2   8   3      142.55      145.22      4.04 o 
   3   8   3      114.38      112.88      4.16 o 
   4   8   3        0.36        0.00      2.04 o 
   5   8   3       83.49       81.80      4.15 o 
   6   8   3       10.93       18.16      4.00 o 
   7   8   3        5.36        8.06      4.04 o 
   8   8   3        7.90        8.76      6.83 o 
   0   9   3     1276.37     1214.61     21.50 o 
   1   9   3      371.60      364.51      8.05 o 
   2   9   3      270.59      263.79      5.76 o 
   3   9   3       61.79       68.89      3.76 o 
   4   9   3      289.86      270.85      7.45 o 
   5   9   3       69.66       67.50      4.62 o 
   6   9   3      193.21      223.83     12.88 o 
   7   9   3       24.31       22.74      5.64 o 
   8   9   3      147.03      154.18     17.37 o 
   1  10   3        5.57        3.00      2.00 o 
   2  10   3       10.77        8.26      2.55 o 
   3  10   3       23.84       31.14      3.58 o 
   4  10   3        0.61        0.00      2.73 o 
   5  10   3        3.26        5.65      3.62 o 
   6  10   3       31.94       40.61      6.27 o 
   7  10   3        0.09        0.00      5.07 o 
   0  11   3      329.14      321.94     12.81 o 
   1  11   3        0.45        0.93      2.31 o 
   2  11   3      362.96      358.06     11.80 o 
   3  11   3        0.39        0.00      2.48 o 
   4  11   3      323.97      304.86      9.63 o 
   5  11   3        7.39       10.48      4.19 o 
   6  11   3       11.34       13.67      5.52 o 
   1  12   3        0.72        0.00      2.50 o 
   2  12   3       18.32       27.26      3.60 o 
   3  12   3        0.31        2.34      2.86 o 
   4  12   3       64.28       66.24      5.34 o 
   5  12   3        5.98        4.47      4.80 o 
   6  12   3       23.30       32.63      7.90 o 
   0  13   3      107.13       93.36      8.14 o 
   1  13   3        0.02        0.00      2.87 o 
   2  13   3      102.69      101.19      5.42 o 
   3  13   3        0.25        1.67      3.46 o 
   4  13   3       89.52       91.97      7.12 o 
   5  13   3        4.17        6.38      6.76 o 
   1  14   3        2.03        4.92      3.42 o 
   2  14   3        6.30        9.65      3.64 o 
   3  14   3       12.00       12.52      4.51 o 
   0  15   3       36.96       33.13      7.70 o 
   0   0   4      725.75      756.58     15.69 o 
   1   0   4     1701.27     1673.34     22.54 o 
   2   0   4       91.12       79.48      2.33 o 
   3   0   4     3526.63     3409.67     44.55 o 
   4   0   4      893.62      936.55     21.89 o 
   5   0   4      926.97      922.67     24.92 o 
   6   0   4       66.69       64.44      5.41 o 
   7   0   4     2426.62     2429.82     52.39 o 
   8   0   4      192.71      211.79     11.59 o 
   9   0   4       14.04       18.31      9.14 o 
   1   1   4     2687.09     2918.83     31.17 o 
   2   1   4       70.18       84.73      2.49 o 
   3   1   4      601.28      601.30      8.98 o 
   4   1   4        1.99        0.49      1.25 o 
   5   1   4       71.37       72.15      5.06 o 
   6   1   4       99.91      101.15      4.18 o 
   7   1   4      248.83      235.45      7.98 o 
   8   1   4       55.31       42.03      4.80 o 
   9   1   4      112.99       99.25     10.42 o 
   0   2   4     5322.09     5535.67     94.83 o 
   1   2   4     4703.99     4696.63     49.44 o 
   2   2   4      156.54      148.78      2.72 o 
   3   2   4     9319.46     9584.29    146.84 o 
   4   2   4      850.38      832.20     12.21 o 
   5   2   4      531.85      511.92      8.87 o 
   6   2   4       31.97       32.75      2.93 o 
   7   2   4      476.92      471.05     10.00 o 
   8   2   4       46.89       52.70      5.99 o 
   9   2   4        3.33        2.05      4.60 o 
   1   3   4     1055.05     1167.48     18.34 o 
   2   3   4     1825.47     2042.96     26.78 o 
   3   3   4     1963.30     1997.39     27.75 o 
   4   3   4       95.30      101.35      4.73 o 
   5   3   4      339.50      341.82      7.69 o 
   6   3   4       49.12       43.76      3.30 o 
   7   3   4      262.68      250.18      7.31 o 
   8   3   4       10.18       11.75      4.68 o 
   9   3   4        7.86       12.15      5.22 o 
   0   4   4     2038.86     2273.53     35.80 o 
   1   4   4     4944.80     5169.32     54.85 o 
   2   4   4      223.36      226.06      4.11 o 
   3   4   4     4044.38     4268.82     50.54 o 
   4   4   4      445.49      413.82      7.66 o 
   5   4   4      449.84      432.20      8.57 o 
   6   4   4        0.62        0.00      1.92 o 
   7   4   4      393.87      382.25      9.19 o 
   8   4   4       20.07       20.32      5.07 o 
   9   4   4        0.48        0.00      4.55 o 
   1   5   4      148.25      158.16      3.65 o 
   2   5   4       82.44       78.89      2.49 o 
   3   5   4      521.80      491.25     16.34 o 
   4   5   4        9.10       11.43      2.17 o 
   5   5   4       76.06       77.81      5.21 o 
   6   5   4      227.60      229.97      5.99 o 
   7   5   4      228.97      223.31      8.80 o 
   8   5   4        6.53        9.51      4.80 o 
   9   5   4        3.38       11.32      5.39 o 
   0   6   4      968.41      947.49     24.58 o 
   1   6   4     2867.86     2806.93     31.55 o 
   2   6   4      156.30      155.79      4.24 o 
   3   6   4     2555.89     2580.15     32.57 o 
   4   6   4      526.60      514.79      8.79 o 
   5   6   4      500.70      500.07      8.94 o 
   6   6   4       34.92       39.40      3.47 o 
   7   6   4       99.90      121.31      6.58 o 
   8   6   4        0.11        0.00      4.21 o 
   9   6   4        4.59        0.00      5.92 o 
   1   7   4        0.69        0.75      1.35 o 
   2   7   4        2.20        3.12      1.48 o 
   3   7   4      255.02      246.56      5.59 o 
   4   7   4       14.06       15.33      2.43 o 
   5   7   4       28.16       29.13      2.99 o 
   6   7   4      103.16      107.65      5.33 o 
   7   7   4      178.75      164.03      9.22 o 
   8   7   4        0.07        0.00      5.58 o 
   0   8   4      173.45      182.71      6.96 o 
   1   8   4      959.93      946.65     12.34 o 
   2   8   4       17.16       17.21      2.32 o 
   3   8   4      297.11      295.43      6.55 o 
   4   8   4      779.92      746.72     13.17 o 
   5   8   4      503.55      496.17      9.60 o 
   6   8   4       27.90       37.58      4.71 o 
   7   8   4      314.02      333.04     14.12 o 
   8   8   4        0.06        3.10      6.56 o 
   1   9   4        3.79        3.54      1.92 o 
   2   9   4      675.87      642.19     10.70 o 
   3   9   4       46.25       42.35      3.37 o 
   4   9   4       28.82       31.93      4.19 o 
   5   9   4       69.91       67.52      4.68 o 
   6   9   4      100.83       98.82      7.57 o 
   7   9   4       86.69       78.36      7.61 o 
   0  10   4       16.27       14.91      3.72 o 
   1  10   4      211.35      197.78      5.34 o 
   2  10   4       26.50       27.65      3.11 o 
   3  10   4      276.03      273.24      7.10 o 
   4  10   4      113.34      100.57      5.41 o 
   5  10   4      264.65      247.29      8.95 o 
   6  10   4        5.51        5.61      4.93 o 
   7  10   4       72.21       81.49      9.57 o 
   1  11   4        0.09        0.00      2.13 o 
   2  11   4       10.77       13.20      2.94 o 
   3  11   4       31.92       31.82      3.61 o 
   4  11   4        5.89        2.29      3.05 o 
   5  11   4       35.91       41.82      5.40 o 
   6  11   4        8.31        1.89      5.99 o 
   0  12   4       10.85        7.27      4.07 o 
   1  12   4      266.40      266.37      8.57 o 
   2  12   4       17.76       24.57      3.57 o 
   3  12   4      143.56      152.76      6.75 o 
   4  12   4       50.59       48.93      4.97 o 
   5  12   4       46.91       57.60      9.48 o 
   1  13   4        0.21        0.00      3.27 o 
   2  13   4        0.15        3.50      3.19 o 
   3  13   4        4.34        7.67      3.77 o 
   4  13   4        3.48        0.00      4.27 o 
   0  14   4       53.24       60.00      8.84 o 
   1  14   4       60.26       60.81      5.45 o 
   2  14   4       14.55       12.50      3.81 o 
   3  14   4       43.55       59.56      9.34 o 
   1   0   5      809.49      878.45     16.03 o 
   2   0   5        3.90        4.07      1.01 o 
   3   0   5      536.53      538.80      8.70 o 
   4   0   5      177.65      169.10      7.53 o 
   5   0   5        5.66        4.92      3.10 o 
   6   0   5        3.65        1.59      3.31 o 
   7   0   5      169.82      177.45      8.00 o 
   8   0   5       19.25       17.62      7.81 o 
   9   0   5        3.35        0.00      7.34 o 
   0   1   5     4489.45     4556.62     82.18 o 
   1   1   5     2661.84     2638.54     34.01 o 
   2   1   5      358.92      327.12      4.83 o 
   3   1   5     2846.86     2834.76     28.32 o 
   4   1   5     1432.25     1377.53     18.41 o 
   5   1   5      693.01      692.90     12.74 o 
   6   1   5      352.28      332.82      8.42 o 
   7   1   5      465.35      450.03      9.94 o 
   8   1   5      210.02      198.68      8.01 o 
   9   1   5        0.24        1.30      4.57 o 
   1   2   5        4.26        3.56      0.92 o 
   2   2   5     1678.88     1788.93     20.04 o 
   3   2   5      880.43      931.47     11.72 o 
   4   2   5       13.13       15.31      1.92 o 
   5   2   5       56.96       62.39      3.75 o 
   6   2   5      192.98      179.86      6.19 o 
   7   2   5      411.13      396.20     10.29 o 
   8   2   5       10.13        6.12      3.83 o 
   9   2   5       19.82       14.13      5.29 o 
   0   3   5    16802.91    17469.26    254.66 o 
   1   3   5     5654.29     6154.76     64.81 o 
   2   3   5     2021.43     2154.61     26.80 o 
   3   3   5     1296.41     1200.47     16.57 o 
   4   3   5      328.70      272.28      6.69 o 
   5   3   5      300.96      276.63      9.36 o 
   6   3   5       72.68       78.20      4.56 o 
   7   3   5      478.62      474.97     13.66 o 
   8   3   5       42.80       40.90      4.91 o 
   9   3   5        9.23        1.66      4.69 o 
   1   4   5      154.01      127.66      3.87 o 
   2   4   5      920.21     1072.54     15.96 o 
   3   4   5      520.51      533.35      8.75 o 
   4   4   5       83.91       88.50      5.35 o 
   5   4   5        0.41        0.00      1.81 o 
   6   4   5       92.06      102.07      6.03 o 
   7   4   5      228.99      235.83      7.59 o 
   8   4   5        2.08        1.17      4.26 o 
   9   4   5        6.72        7.20      5.38 o 
   0   5   5     2645.97     2804.73     44.25 o 
   1   5   5     1221.15     1253.21     16.82 o 
   2   5   5      798.33      751.45     11.03 o 
   3   5   5     1842.42     1843.41     30.33 o 
   4   5   5      930.65      918.22     15.99 o 
   5   5   5      471.37      466.79     12.21 o 
   6   5   5      173.64      172.03      5.51 o 
   7   5   5      317.83      346.80      9.23 o 
   8   5   5       12.69       18.55      5.42 o 
   9   5   5       16.37       19.64      5.81 o 
   1   6   5       84.94       83.33      3.02 o 
   2   6   5      280.13      263.98      6.48 o 
   3   6   5      294.77      305.07      6.69 o 
   4   6   5       70.04       61.94      3.57 o 
   5   6   5        0.60        0.80      2.62 o 
   6   6   5      161.96      152.71      7.23 o 
   7   6   5      179.80      184.23      7.07 o 
   8   6   5       20.00       15.65      5.25 o 
   0   7   5     1901.07     1914.67     32.48 o 
   1   7   5      762.09      743.11     10.84 o 
   2   7   5      696.20      669.71     12.59 o 
   3   7   5     1151.89     1141.59     18.56 o 
   4   7   5      401.42      396.94      7.87 o 
   5   7   5      181.88      175.30      6.84 o 
   6   7   5       56.96       60.40      4.61 o 
   7   7   5      113.16      138.43      8.60 o 
   8   7   5        7.38       12.07      6.73 o 
   1   8   5      564.12      546.69      9.13 o 
   2   8   5      220.25      192.96      6.52 o 
   3   8   5        2.01        0.23      1.96 o 
   4   8   5       13.63       18.53      3.02 o 
   5   8   5       63.01       62.81      4.48 o 
   6   8   5       70.77       83.15      5.90 o 
   7   8   5       86.46       81.92      7.57 o 
   8   8   5       12.75        9.93      8.86 o 
   0   9   5      137.45      122.24      6.38 o 
   1   9   5       33.49       35.97      3.04 o 
   2   9   5       27.21       30.06      3.35 o 
   3   9   5      777.90      769.89     12.42 o 
   4   9   5      639.79      664.30     15.02 o 
   5   9   5      200.33      206.12      7.14 o 
   6   9   5      171.58      189.79      9.53 o 
   7   9   5       51.83       58.88      8.77 o 
   1  10   5       11.43        7.93      2.81 o 
   2  10   5       11.28       11.93      3.05 o 
   3  10   5       30.44       30.54      3.68 o 
   4  10   5        1.05        0.42      2.92 o 
   5  10   5        0.84        5.30      3.43 o 
   6  10   5        6.87        6.91      5.46 o 
   7  10   5       21.55       32.28     10.07 o 
   0  11   5      421.86      438.78     16.44 o 
   1  11   5      210.09      219.33      7.28 o 
   2  11   5      152.33      159.59      6.38 o 
   3  11   5      101.65      111.56      7.76 o 
   4  11   5       38.01       44.06      4.61 o 
   5  11   5       47.81       57.87      5.30 o 
   6  11   5       10.62       11.69      7.88 o 
   1  12   5        3.00        3.70      3.14 o 
   2  12   5       11.02       14.52      3.66 o 
   3  12   5        1.31        0.00      3.54 o 
   4  12   5       10.54        8.61      3.73 o 
   5  12   5        3.01        4.30      4.70 o 
   0  13   5       77.82       86.21      9.27 o 
   1  13   5       71.84       74.32      5.51 o 
   2  13   5       41.33       39.27      4.66 o 
   3  13   5       34.98       34.77      5.44 o 
   4  13   5       16.88       26.88      5.69 o 
   1  14   5        7.25        5.74      3.89 o 
   2  14   5       29.10       32.17      4.80 o 
   0   0   6    12348.74    12532.71    224.84 o 
   1   0   6        2.53        5.04      1.59 o 
   2   0   6     1624.83     1606.82     22.59 o 
   3   0   6       40.20       38.29      2.02 o 
   4   0   6     3722.73     3764.88     72.73 o 
   5   0   6        6.65        7.32      3.36 o 
   6   0   6      323.85      327.85     17.22 o 
   7   0   6       29.61       33.55      5.66 o 
   8   0   6      234.31      252.91     12.95 o 
   9   0   6      343.90      299.00     30.81 o 
   1   1   6       12.05       14.56      1.21 o 
   2   1   6      285.04      266.24      4.23 o 
   3   1   6       42.81       44.30      1.70 o 
   4   1   6       25.98       21.49      2.84 o 
   5   1   6        0.87        0.00      1.91 o 
   6   1   6      518.32      495.56     11.06 o 
   7   1   6       78.09       73.81      5.24 o 
   8   1   6        2.92        0.38      3.59 o 
   9   1   6        3.77        1.40      4.30 o 
   0   2   6     8535.38     8666.89    127.97 o 
   1   2   6     1852.75     1960.76     25.43 o 
   2   2   6     2182.83     2068.41     30.29 o 
   3   2   6        1.31        1.38      1.10 o 
   4   2   6     4331.02     4279.01     59.15 o 
   5   2   6        2.13        3.17      2.25 o 
   6   2   6      180.63      162.32      6.29 o 
   7   2   6       11.31        8.76      3.31 o 
   8   2   6      189.16      192.40     10.53 o 
   9   2   6       26.25       19.14      5.73 o 
   1   3   6     1594.10     1884.94     29.26 o 
   2   3   6       28.79       24.15      1.86 o 
   3   3   6     1151.80     1247.57     28.50 o 
   4   3   6       55.51       60.37      4.63 o 
   5   3   6       30.14       30.95      3.31 o 
   6   3   6      605.84      608.21     16.46 o 
   7   3   6       27.03       30.40      3.73 o 
   8   3   6        0.79        0.00      3.57 o 
   9   3   6        1.35        0.00      4.99 o 
   0   4   6     6324.16     6301.34     94.54 o 
   1   4   6     1058.87     1237.25     15.14 o 
   2   4   6     1278.31     1225.47     15.02 o 
   3   4   6       72.48       61.29      3.66 o 
   4   4   6     2868.95     3004.39     42.14 o 
   5   4   6        5.79        4.96      2.07 o 
   6   4   6      169.75      170.69      9.15 o 
   7   4   6        0.27        0.00      3.22 o 
   8   4   6      105.97      116.68      7.14 o 
   9   4   6       15.15       14.98      5.68 o 
   1   5   6        0.16        0.61      1.30 o 
   2   5   6      216.57      218.76      6.38 o 
   3   5   6        4.80        2.43      1.74 o 
   4   5   6       16.51       17.55      2.87 o 
   5   5   6       39.25       33.71      3.57 o 
   6   5   6      299.19      331.19     10.02 o 
   7   5   6        1.46        0.00      3.33 o 
   8   5   6        0.39        3.66      4.78 o 
   0   6   6     4260.59     4524.72     71.59 o 
   1   6   6      515.27      472.11      7.76 o 
   2   6   6      901.88      864.12     14.16 o 
   3   6   6      112.70      103.83      8.41 o 
   4   6   6     1481.12     1519.63     24.33 o 
   5   6   6        0.61        0.00      2.60 o 
   6   6   6      130.43      139.96      6.68 o 
   7   6   6        0.50        0.00      3.62 o 
   8   6   6       69.30       77.93      7.83 o 
   1   7   6        0.14        4.84      1.79 o 
   2   7   6       89.48       90.95      4.09 o 
   3   7   6       71.22       73.60      4.59 o 
   4   7   6        3.66        2.71      2.71 o 
   5   7   6       71.98       68.77      4.45 o 
   6   7   6      167.94      196.43      7.12 o 
   7   7   6        0.19        0.64      3.81 o 
   8   7   6        2.50        0.11      6.23 o 
   0   8   6     2392.73     2469.23     41.53 o 
   1   8   6      216.06      207.52      5.42 o 
   2   8   6      380.28      363.20     11.33 o 
   3   8   6      351.27      345.51      9.35 o 
   4   8   6      487.29      470.46     11.41 o 
   5   8   6       90.88       88.07      5.74 o 
   6   8   6      130.75      148.52      7.38 o 
   7   8   6        4.16        2.22      4.72 o 
   1   9   6      424.73      408.08     10.02 o 
   2   9   6      236.97      247.40      7.65 o 
   3   9   6      333.28      309.05     12.08 o 
   4   9   6        0.44        0.00      3.15 o 
   5   9   6        0.21        0.52      3.51 o 
   6   9   6       24.74       30.85      5.16 o 
   7   9   6        0.15        6.58      6.51 o 
   0  10   6      953.55      990.46     21.03 o 
   1  10   6        0.52        0.00      2.66 o 
   2  10   6      211.12      209.55      7.04 o 
   3  10   6       15.40       20.51      4.08 o 
   4  10   6      193.36      196.00     12.76 o 
   5  10   6        2.09        1.16      3.87 o 
   6  10   6       58.89       73.02      7.94 o 
   1  11   6       12.12        9.15      3.40 o 
   2  11   6        3.52        5.21      3.17 o 
   3  11   6       39.67       49.03      5.27 o 
   4  11   6        3.65        5.00      3.98 o 
   5  11   6        3.36        1.61      4.32 o 
   6  11   6       31.02       32.91      9.17 o 
   0  12   6      203.84      174.75     15.67 o 
   1  12   6       19.40       25.83      4.09 o 
   2  12   6      105.14      108.07      6.00 o 
   3  12   6       25.53       24.69      4.93 o 
   4  12   6       93.72       92.21      7.04 o 
   5  12   6        1.49        3.09      5.88 o 
   1  13   6        0.74        0.00      3.53 o 
   2  13   6        8.34        3.87      5.65 o 
   3  13   6        8.19       12.34      4.98 o 
   0  14   6       49.93       50.26     12.26 o 
   1  14   6       41.12       54.47      6.83 o 
   1   0   7      209.11      187.79      5.47 o 
   2   0   7      207.99      203.90      5.84 o 
   3   0   7     1336.85     1315.65     31.70 o 
   4   0   7       69.20       72.29      5.84 o 
   5   0   7        3.45       10.43     10.04 o 
   6   0   7      875.71      852.08     83.37 o 
   7   0   7      317.02      329.54     17.94 o 
   8   0   7       10.51       13.72      5.99 o 
   9   0   7      103.42       93.86     10.29 o 
   0   1   7     3067.65     3219.96     43.18 o 
   1   1   7     4997.82     4922.27     48.51 o 
   2   1   7       15.48       16.20      1.40 o 
   3   1   7     3968.04     3670.92     88.38 o 
   4   1   7      812.69      812.21     14.59 o 
   5   1   7      299.40      306.37      8.23 o 
   6   1   7        8.72        6.61      3.04 o 
   7   1   7      708.17      708.01     31.21 o 
   8   1   7       21.53       15.79      4.89 o 
   9   1   7        0.88        3.61      4.52 o 
   1   2   7      970.50     1067.25     13.27 o 
   2   2   7       34.82       34.62      2.58 o 
   3   2   7      906.82      872.16     13.20 o 
   4   2   7      197.30      189.41      6.24 o 
   5   2   7      104.10       96.75      4.94 o 
   6   2   7      136.24      138.08     10.55 o 
   7   2   7       90.47       87.82      5.66 o 
   8   2   7        7.13        2.39      4.49 o 
   9   2   7       29.03       21.10      5.00 o 
   0   3   7      196.38      170.32      5.49 o 
   1   3   7     1575.02     1444.06     19.84 o 
   2   3   7      253.52      265.54      5.66 o 
   3   3   7     4886.78     5004.31     66.73 o 
   4   3   7      571.18      565.56     11.16 o 
   5   3   7      431.52      445.97     10.45 o 
   6   3   7       99.84       96.24      5.36 o 
   7   3   7      386.00      381.72     14.52 o 
   8   3   7       30.61       27.19      5.50 o 
   9   3   7       13.26        9.18      5.21 o 
   1   4   7      375.93      440.72      7.69 o 
   2   4   7        0.56        0.00      1.47 o 
   3   4   7      559.63      521.87     10.55 o 
   4   4   7       88.65       80.97      4.66 o 
   5   4   7       40.48       38.03      3.84 o 
   6   4   7       61.04       55.16      4.68 o 
   7   4   7       59.62       61.10      6.17 o 
   8   4   7        0.03        0.00      4.40 o 
   0   5   7      495.92      502.62     11.32 o 
   1   5   7     2901.50     2967.35     51.28 o 
   2   5   7        1.65        3.58      1.78 o 
   3   5   7     1951.93     1860.50     99.23 o 
   4   5   7      186.66      173.84      6.94 o 
   5   5   7       78.87       77.18     11.16 o 
   6   5   7        1.04        0.00      2.76 o 
   7   5   7      244.79      238.71      7.73 o 
   8   5   7       32.66       33.12      4.83 o 
   1   6   7       95.69       97.03      3.57 o 
   2   6   7        9.85        8.66      2.17 o 
   3   6   7      390.26      403.83     16.08 o 
   4   6   7       28.50       23.49      3.55 o 
   5   6   7       44.93       47.41      4.37 o 
   6   6   7        0.93        0.00      3.04 o 
   7   6   7        4.86        5.48      4.00 o 
   8   6   7        1.49        3.72      4.45 o 
   0   7   7       58.39       47.88      4.17 o 
   1   7   7     1256.26     1249.59     23.04 o 
   2   7   7        2.24        3.98      2.28 o 
   3   7   7      928.46      939.06     26.46 o 
   4   7   7       79.68       90.52      5.34 o 
   5   7   7      113.19      107.41      6.89 o 
   6   7   7        2.09        3.27      3.67 o 
   7   7   7      175.86      201.43      8.77 o 
   1   8   7      115.03      106.49      4.79 o 
   2   8   7       71.33       73.99      4.56 o 
   3   8   7      493.60      512.29     11.95 o 
   4   8   7      126.93      126.94      6.42 o 
   5   8   7        3.50        3.81      3.58 o 
   6   8   7       10.76       10.87      5.06 o 
   7   8   7        0.89        0.00      4.72 o 
   0   9   7      368.62      339.30     10.67 o 
   1   9   7     1583.25     1596.96     23.31 o 
   2   9   7      241.89      240.86      7.37 o 
   3   9   7      157.43      183.23      7.59 o 
   4   9   7       29.58       29.34      4.79 o 
   5   9   7        3.64        2.00      3.77 o 
   6   9   7       71.19       72.74      6.31 o 
   7   9   7       79.06       84.79     15.17 o 
   1  10   7        0.02        0.00      2.73 o 
   2  10   7        0.01        1.21      3.01 o 
   3  10   7       78.47       87.96      6.00 o 
   4  10   7       43.65       43.30      5.24 o 
   5  10   7       19.85       28.06      5.06 o 
   6  10   7       11.46       21.77      5.51 o 
   0  11   7        1.38        6.94      5.13 o 
   1  11   7      148.98      152.16      6.52 o 
   2  11   7        1.76        3.11      3.22 o 
   3  11   7      249.37      258.49      9.92 o 
   4  11   7        7.42        3.06      4.17 o 
   5  11   7       36.17       35.41      5.70 o 
   1  12   7        0.15        0.00      3.41 o 
   2  12   7        0.01        0.08      3.91 o 
   3  12   7       31.02       33.40      5.30 o 
   4  12   7        2.16        0.45      4.57 o 
   0  13   7        0.29        4.37      6.39 o 
   1  13   7       84.69       84.93      6.87 o 
   2  13   7        0.98        0.00      4.18 o 
   3  13   7       62.10       64.64      9.53 o 
   0   0   8     4819.15     4922.00     91.70 o 
   1   0   8     2974.15     2970.26     40.46 o 
   2   0   8      795.48      796.34     16.42 o 
   3   0   8     4492.40     4524.16     69.91 o 
   4   0   8     2067.49     2056.21     77.73 o 
   5   0   8       26.54       33.30      7.27 o 
   6   0   8      377.57      366.69     26.63 o 
   7   0   8       10.87       13.49      5.53 o 
   8   0   8        9.96        2.58      8.17 o 
   1   1   8      572.65      555.20      8.84 o 
   2   1   8      391.04      376.40      6.22 o 
   3   1   8     1743.62     1758.15     24.29 o 
   4   1   8        2.96        0.00      2.33 o 
   5   1   8      138.83      138.37      6.83 o 
   6   1   8      484.57      477.09     12.56 o 
   7   1   8       19.11       19.08      4.10 o 
   8   1   8       21.53       24.11      6.72 o 
   0   2   8     4780.56     4671.68    115.21 o 
   1   2   8     1573.59     1611.04     19.64 o 
   2   2   8      536.20      500.51      7.95 o 
   3   2   8     1247.44     1207.84     17.30 o 
   4   2   8     1080.30     1069.58     18.48 o 
   5   2   8       14.06       18.25      3.34 o 
   6   2   8      365.57      359.85      9.97 o 
   7   2   8      471.42      494.35     23.74 o 
   8   2   8       23.40       28.98      5.61 o 
   1   3   8      191.97      164.93      4.05 o 
   2   3   8       33.28       29.23      2.85 o 
   3   3   8      532.34      538.13     10.88 o 
   4   3   8      100.71       90.69      4.97 o 
   5   3   8      134.00      113.33      6.53 o 
   6   3   8      178.57      172.71      7.11 o 
   7   3   8       18.66       16.53      4.13 o 
   8   3   8       39.98       34.49      5.19 o 
   0   4   8     2655.26     2677.93     79.90 o 
   1   4   8      948.38      945.04     16.19 o 
   2   4   8      478.66      446.94      8.42 o 
   3   4   8     1027.77      986.85     16.92 o 
   4   4   8      714.57      699.69     12.17 o 
   5   4   8       32.20       30.29      3.81 o 
   6   4   8      278.27      264.94      8.67 o 
   7   4   8      344.65      351.00     10.59 o 
   8   4   8       47.52       48.22      5.61 o 
   1   5   8      205.99      223.66      5.18 o 
   2   5   8      335.28      346.07      7.48 o 
   3   5   8      300.66      294.61      8.04 o 
   4   5   8       21.09       22.68      3.32 o 
   5   5   8        9.40        6.38      3.00 o 
   6   5   8       15.96       19.18      3.96 o 
   7   5   8       33.61       30.44      4.69 o 
   8   5   8        1.77        0.00      4.12 o 
   0   6   8     1554.98     1636.25     41.07 o 
   1   6   8      471.41      468.58      9.19 o 
   2   6   8      466.46      489.92      9.59 o 
   3   6   8      437.13      444.76     11.34 o 
   4   6   8      244.55      258.80      8.17 o 
   5   6   8       58.67       55.18      5.73 o 
   6   6   8      103.23      108.23      6.39 o 
   7   6   8      278.17      291.36      9.01 o 
   1   7   8       73.48       73.09      4.14 o 
   2   7   8       59.89       71.97      4.17 o 
   3   7   8      129.40      119.29      5.88 o 
   4   7   8        4.24        3.94      3.13 o 
   5   7   8        1.04        0.00      3.14 o 
   6   7   8        1.85        2.63      3.65 o 
   7   7   8        8.17       10.43      4.59 o 
   0   8   8     1368.52     1438.33     27.11 o 
   1   8   8      366.62      369.71      8.71 o 
   2   8   8      476.43      446.90     12.35 o 
   3   8   8      744.30      732.45     23.19 o 
   4   8   8       42.50       47.51      4.88 o 
   5   8   8        8.59       11.39      3.96 o 
   6   8   8        9.00       10.07      5.25 o 
   7   8   8        1.87        5.73      5.40 o 
   1   9   8       52.43       52.85      4.32 o 
   2   9   8      199.31      220.21      9.70 o 
   3   9   8      166.18      153.65      7.84 o 
   4   9   8      148.40      157.79      7.55 o 
   5   9   8      150.59      151.57      7.79 o 
   6   9   8        2.38        4.31      5.32 o 
   0  10   8      274.22      290.07     19.16 o 
   1  10   8      251.72      253.85     11.86 o 
   2  10   8      211.54      214.55     11.19 o 
   3  10   8      162.05      155.47      7.58 o 
   4  10   8       72.09       84.16      6.44 o 
   5  10   8        6.12        7.21      4.66 o 
   1  11   8        0.64        5.35      3.99 o 
   2  11   8        6.41        8.13      4.14 o 
   3  11   8       16.75       12.24      4.55 o 
   4  11   8        1.22        2.26      4.29 o 
   5  11   8        4.35        2.62      5.72 o 
   0  12   8      161.36      161.43     11.53 o 
   1  12   8       23.20       29.68      5.23 o 
   2  12   8       44.05       41.91      5.65 o 
   3  12   8       29.24       31.62      5.42 o 
   1  13   8        2.40        1.44      4.39 o 
   2  13   8        1.63        0.00      4.65 o 
   1   0   9      172.18      148.49      4.93 o 
   2   0   9     2099.27     2004.90     28.83 o 
   3   0   9        6.61        3.73      3.39 o 
   4   0   9      450.83      455.43     28.64 o 
   5   0   9      798.08      747.42     39.11 o 
   6   0   9      172.29      159.28      9.90 o 
   7   0   9       35.40       38.48      7.04 o 
   8   0   9       18.35       10.64      6.32 o 
   0   1   9    10173.60    10116.05    130.22 o 
   1   1   9      254.68      238.10      4.43 o 
   2   1   9     1395.58     1365.04     15.91 o 
   3   1   9      789.39      779.61     14.79 o 
   4   1   9     1206.59     1196.56     20.50 o 
   5   1   9      148.01      150.58      6.50 o 
   6   1   9       37.96       41.41      4.59 o 
   7   1   9       14.81       13.12      4.18 o 
   8   1   9      167.75      171.16      9.43 o 
   1   2   9       22.10       23.65      1.95 o 
   2   2   9      428.22      423.95      8.29 o 
   3   2   9       16.16       15.00      2.81 o 
   4   2   9        1.68        0.25      2.68 o 
   5   2   9        3.20        4.35      3.04 o 
   6   2   9      116.83      118.13      6.39 o 
   7   2   9       11.73       15.56      4.26 o 
   8   2   9        0.51        0.00      4.67 o 
   0   3   9     5758.97     5491.54    220.35 o 
   1   3   9       74.91       66.01      3.13 o 
   2   3   9      500.52      475.42     11.63 o 
   3   3   9       44.87       39.86      3.16 o 
   4   3   9     1054.54     1042.68     18.76 o 
   5   3   9      279.96      262.98     12.94 o 
   6   3   9      172.93      176.57      7.50 o 
   7   3   9       92.49       77.10      6.03 o 
   8   3   9      199.06      185.69      9.89 o 
   1   4   9        7.94        7.91      2.11 o 
   2   4   9      300.87      302.48      6.92 o 
   3   4   9       25.64       25.92      3.27 o 
   4   4   9        4.37        5.83      2.84 o 
   5   4   9        0.51        0.00      2.62 o 
   6   4   9      149.41      144.17      7.04 o 
   7   4   9       21.82       13.19      4.26 o 
   8   4   9        1.74        3.74      4.13 o 
   0   5   9     2980.08     3032.40     78.97 o 
   1   5   9      249.61      248.64      6.43 o 
   2   5   9      280.00      279.87      6.88 o 
   3   5   9       33.07       39.68      3.90 o 
   4   5   9     1197.49     1171.19     20.41 o 
   5   5   9       78.61       68.34      5.23 o 
   6   5   9      273.35      269.44      9.34 o 
   7   5   9       36.66       33.92      5.07 o 
   1   6   9       48.55       44.40      3.52 o 
   2   6   9       68.35       90.33      4.41 o 
   3   6   9        6.19        6.40      3.00 o 
   4   6   9       63.85       51.78      4.57 o 
   5   6   9       23.03       17.38      3.91 o 
   6   6   9      143.36      154.32      7.58 o 
   7   6   9        7.54        6.60      5.17 o 
   0   7   9     1788.06     1854.80     46.18 o 
   1   7   9       73.81       83.20      6.44 o 
   2   7   9      188.56      185.22      6.29 o 
   3   7   9       14.60       16.00      4.46 o 
   4   7   9      558.72      559.00     13.16 o 
   5   7   9       73.77       89.54      7.43 o 
   6   7   9      122.92      112.78      6.98 o 
   7   7   9       19.40       12.45      4.23 o 
   1   8   9        3.86        5.10      2.88 o 
   2   8   9       62.75       66.61      5.20 o 
   3   8   9       18.19       25.23      4.33 o 
   4   8   9        2.51        2.13      3.38 o 
   5   8   9       57.50       70.26      7.09 o 
   6   8   9      165.27      180.52     10.22 o 
   0   9   9     1086.36     1137.49     32.64 o 
   1   9   9      170.62      182.69     11.03 o 
   2   9   9      210.98      210.94     12.89 o 
   3   9   9      103.17      110.43      6.71 o 
   4   9   9      321.11      314.67     10.43 o 
   5   9   9        1.80        3.23      4.24 o 
   6   9   9       58.60       64.88      9.75 o 
   1  10   9       11.06       15.35      4.28 o 
   2  10   9       99.61       97.27      8.73 o 
   3  10   9        4.95        5.70      3.97 o 
   4  10   9        0.52        0.34      4.09 o 
   5  10   9        4.35        1.35      4.60 o 
   0  11   9      288.12      284.41     14.23 o 
   1  11   9       27.92       25.34      4.94 o 
   2  11   9       49.13       48.97      5.61 o 
   3  11   9        0.79        0.00      4.11 o 
   4  11   9       71.20       81.66      7.02 o 
   1  12   9        3.41        4.41      4.59 o 
   2  12   9        0.76        4.54      5.33 o 
   0   0  10      448.61      454.82     15.39 o 
   1   0  10     6538.62     6544.58     86.07 o 
   2   0  10      785.51      734.42     15.64 o 
   3   0  10      611.04      563.19     20.68 o 
   4   0  10      150.38      163.49     14.68 o 
   5   0  10       69.46       70.76      7.53 o 
   6   0  10      134.81      129.74      9.82 o 
   7   0  10      478.00      520.38     20.50 o 
   8   0  10       28.54       28.60      7.34 o 
   1   1  10       40.64       42.93      2.89 o 
   2   1  10       80.23       81.67      3.16 o 
   3   1  10      998.40     1004.99     21.30 o 
   4   1  10      404.03      390.18     10.20 o 
   5   1  10       13.70        8.51      3.34 o 
   6   1  10       46.50       46.66      4.98 o 
   7   1  10      132.09      148.31      7.74 o 
   8   1  10        0.30        0.00      4.02 o 
   0   2  10     1355.22     1304.81     22.34 o 
   1   2  10     1802.56     1795.89     23.31 o 
   2   2  10       77.60       80.98      3.17 o 
   3   2  10     1668.13     1587.76     29.45 o 
   4   2  10      115.55      108.14      5.66 o 
   5   2  10      379.90      380.99     10.62 o 
   6   2  10        1.22        0.00      3.23 o 
   7   2  10      329.08      313.59     14.46 o 
   8   2  10        0.17        0.00      4.80 o 
   1   3  10      116.25      101.99      3.81 o 
   2   3  10      300.24      287.21      6.30 o 
   3   3  10      285.42      305.45      8.72 o 
   4   3  10        4.56        2.64      2.91 o 
   5   3  10        8.17        6.55      3.43 o 
   6   3  10       82.85       87.68      6.22 o 
   7   3  10       59.98       62.30      6.08 o 
   0   4  10      894.12      906.48     19.28 o 
   1   4  10     1321.96     1363.35     19.59 o 
   2   4  10       25.54       29.52      3.02 o 
   3   4  10     1368.46     1298.20     19.47 o 
   4   4  10       31.19       35.16      4.17 o 
   5   4  10      265.02      263.31      8.93 o 
   6   4  10        0.75        0.00      3.36 o 
   7   4  10      219.43      215.03      9.17 o 
   1   5  10      213.33      195.59      5.97 o 
   2   5  10      157.76      161.16      6.34 o 
   3   5  10       28.23       40.97      4.11 o 
   4   5  10        0.52        0.00      2.91 o 
   5   5  10       27.49       35.51      4.65 o 
   6   5  10        7.16        5.05      3.84 o 
   7   5  10      122.70      129.49      7.61 o 
   0   6  10      565.63      526.18     29.10 o 
   1   6  10      392.47      435.72      9.39 o 
   2   6  10        6.35        8.95      3.07 o 
   3   6  10     1221.78     1228.42     41.27 o 
   4   6  10        3.48        4.94      4.12 o 
   5   6  10      306.55      280.85      9.64 o 
   6   6  10       14.37        5.82      4.11 o 
   7   6  10      114.91      118.71      8.90 o 
   1   7  10       71.75       77.52      5.59 o 
   2   7  10      104.73      108.82      6.93 o 
   3   7  10       49.51       64.84      5.28 o 
   4   7  10        0.23        0.00      3.22 o 
   5   7  10       22.51       30.60      5.72 o 
   6   7  10        0.47        1.71      4.24 o 
   0   8  10       87.65       90.17      8.09 o 
   1   8  10      496.56      488.54     14.99 o 
   2   8  10       17.97       21.30      4.16 o 
   3   8  10      420.35      449.33     15.18 o 
   4   8  10        0.97        0.00      3.56 o 
   5   8  10      149.35      159.09      9.58 o 
   6   8  10       17.27       18.18      5.96 o 
   1   9  10        0.67        0.00      3.40 o 
   2   9  10        0.56        2.01      3.64 o 
   3   9  10       36.54       43.65      5.34 o 
   4   9  10       40.92       56.38      6.02 o 
   5   9  10       10.20        9.41      5.78 o 
   0  10  10        4.52        0.70      5.38 o 
   1  10  10      225.01      211.76     13.61 o 
   2  10  10        0.95        1.85      3.91 o 
   3  10  10      224.40      266.83     10.14 o 
   4  10  10        1.40        0.00      4.25 o 
   1  11  10       18.44       23.11      5.03 o 
   2  11  10       10.87       10.58      5.29 o 
   3  11  10        1.07        0.00      4.34 o 
   0  12  10       69.47       58.17     13.39 o 
   1  12  10       25.32       18.96     11.37 o 
   1   0  11     2614.49     2544.18     36.53 o 
   2   0  11      185.42      199.05      7.73 o 
   3   0  11       35.66       33.65      6.70 o 
   4   0  11       51.49       61.23      7.30 o 
   5   0  11        0.15        0.23      4.54 o 
   6   0  11      137.49      139.41     29.72 o 
   7   0  11       89.32       86.90      9.69 o 
   0   1  11     1822.07     1895.12     28.49 o 
   1   1  11        4.98        5.72      1.81 o 
   2   1  11      761.75      729.63     11.44 o 
   3   1  11     1604.82     1600.97     26.17 o 
   4   1  11      921.92      919.27     17.86 o 
   5   1  11       75.82       86.98      5.92 o 
   6   1  11       82.29       89.04      6.49 o 
   7   1  11      222.86      228.47      9.71 o 
   1   2  11      366.24      350.90      6.71 o 
   2   2  11       11.98        8.19      2.24 o 
   3   2  11      520.91      475.44     11.45 o 
   4   2  11       34.54       43.10      4.65 o 
   5   2  11        0.15        0.00      3.20 o 
   6   2  11      164.03      154.75      7.81 o 
   7   2  11       70.78       80.72      6.73 o 
   0   3  11      857.95      852.58     24.91 o 
   1   3  11      616.92      579.06      8.98 o 
   2   3  11      663.96      640.90     10.59 o 
   3   3  11      737.52      728.41     15.01 o 
   4   3  11      827.73      831.30     16.88 o 
   5   3  11       13.79       15.96      4.00 o 
   6   3  11       55.67       50.01      5.62 o 
   7   3  11      139.28      141.68      8.12 o 
   1   4  11      139.33      156.38      5.52 o 
   2   4  11        4.13        0.74      2.38 o 
   3   4  11      288.70      292.37      8.98 o 
   4   4  11       32.16       23.92      4.22 o 
   5   4  11        2.75        1.31      3.38 o 
   6   4  11       88.18       91.63      6.70 o 
   7   4  11       61.15       77.57      8.05 o 
   0   5  11      288.41      308.63     12.41 o 
   1   5  11      640.40      609.16     11.49 o 
   2   5  11      504.69      478.76     13.01 o 
   3   5  11      250.83      256.98     13.30 o 
   4   5  11      709.60      692.83     31.75 o 
   5   5  11        0.81        4.45      3.66 o 
   6   5  11       72.03       74.25      6.48 o 
   1   6  11        5.47        1.78      2.67 o 
   2   6  11       38.03       28.95      4.01 o 
   3   6  11      388.45      376.16     10.42 o 
   4   6  11       37.41       28.45      4.56 o 
   5   6  11        2.86        2.03      3.75 o 
   6   6  11       63.88       63.91      6.53 o 
   0   7  11      262.36      297.79     28.71 o 
   1   7  11      348.57      334.15     13.37 o 
   2   7  11      331.89      307.13     12.99 o 
   3   7  11      119.59      113.09      6.57 o 
   4   7  11      286.69      312.09     12.28 o 
   5   7  11       15.02       14.49      4.63 o 
   6   7  11       38.11       40.66      8.42 o 
   1   8  11       21.37       15.50      4.04 o 
   2   8  11        0.12        0.00      3.49 o 
   3   8  11       10.59        8.81      4.15 o 
   4   8  11       12.95       13.48      5.32 o 
   5   8  11        3.43        2.87      5.63 o 
   0   9  11      126.47      154.64     10.80 o 
   1   9  11       17.52       17.27      4.38 o 
   2   9  11      191.15      194.53     10.64 o 
   3   9  11       54.68       57.50      5.87 o 
   4   9  11      172.54      183.73     11.52 o 
   1  10  11        1.50        0.00      4.48 o 
   2  10  11        6.85        2.44      4.95 o 
   3  10  11        2.34        0.82      4.45 o 
   0  11  11       19.03       26.31      7.99 o 
   1  11  11       94.36      100.95      9.20 o 
   2  11  11       72.09       58.02      9.62 o 
   0   0  12      155.03      149.01      8.23 o 
   1   0  12       25.22       23.21      3.93 o 
   2   0  12       65.36       71.99      7.25 o 
   3   0  12      807.36      870.27     27.99 o 
   4   0  12     2523.59     2634.29     88.68 o 
   5   0  12      113.65      117.22      9.91 o 
   6   0  12      204.03      193.14     12.50 o 
   7   0  12        0.27        1.56      9.55 o 
   1   1  12       56.72       62.40      3.31 o 
   2   1  12       87.10       82.18      4.50 o 
   3   1  12        4.25        6.48      3.42 o 
   4   1  12       26.79       18.57      4.40 o 
   5   1  12      133.10      135.03     11.88 o 
   6   1  12      328.06      331.52     17.27 o 
   0   2  12     2378.06     2314.09     41.34 o 
   1   2  12      253.03      235.73      5.68 o 
   2   2  12      336.96      319.30      8.06 o 
   3   2  12      230.07      213.93      7.90 o 
   4   2  12     1253.26     1260.22     23.09 o 
   5   2  12       55.99       56.41      5.56 o 
   6   2  12       53.43       57.22      6.09 o 
   1   3  12       18.46       22.15      2.59 o 
   2   3  12       29.75       30.67      3.46 o 
   3   3  12        1.92        3.95      3.22 o 
   4   3  12       11.73       16.24      4.23 o 
   5   3  12       11.39       10.54      4.13 o 
   6   3  12      340.23      353.64     12.53 o 
   0   4  12     1445.50     1433.25     27.40 o 
   1   4  12      201.46      205.20      5.91 o 
   2   4  12      278.89      269.88      7.55 o 
   3   4  12       93.23       99.73      6.14 o 
   4   4  12      980.58      968.63     28.94 o 
   5   4  12       84.29       92.65      6.62 o 
   6   4  12       27.40       29.80      5.42 o 
   1   5  12       41.73       40.67      3.85 o 
   2   5  12       95.69       90.03      4.97 o 
   3   5  12        2.29        2.30      3.32 o 
   4   5  12       26.04       25.70      4.63 o 
   5   5  12        3.69        0.56      3.86 o 
   6   5  12      117.30      128.59      8.00 o 
   0   6  12     1474.09     1421.36     60.60 o 
   1   6  12      276.97      290.30     11.81 o 
   2   6  12      282.35      262.80     16.21 o 
   3   6  12       13.58       10.80      3.97 o 
   4   6  12      380.67      412.49     12.01 o 
   5   6  12       36.14       39.89      5.43 o 
   1   7  12       43.67       35.39      6.18 o 
   2   7  12        5.79        4.36      3.70 o 
   3   7  12        1.68        1.23      3.77 o 
   4   7  12       23.36       27.17      5.10 o 
   5   7  12        3.14        0.92      4.56 o 
   0   8  12      175.88      158.29     10.93 o 
   1   8  12       68.91       71.43      6.82 o 
   2   8  12      109.73      119.59      8.24 o 
   3   8  12       39.99       46.37      5.58 o 
   4   8  12      278.74      292.11     12.59 o 
   1   9  12        1.24        2.65      4.65 o 
   2   9  12        6.52        2.27      4.68 o 
   3   9  12        0.11        0.00      4.27 o 
   0  10  12      103.12       92.10     11.31 o 
   1  10  12       43.50       47.67      7.25 o 
   2  10  12       44.57       39.61      8.49 o 
   1   0  13       26.70       24.52      4.42 o 
   2   0  13      160.78      160.01     14.16 o 
   3   0  13        5.99        8.82      5.52 o 
   4   0  13        3.43        3.08      5.44 o 
   5   0  13       73.90       64.48      8.81 o 
   6   0  13        0.94        7.88      6.84 o 
   0   1  13      158.48      163.48      6.59 o 
   1   1  13      804.92      812.83     12.95 o 
   2   1  13       37.14       38.90      4.39 o 
   3   1  13      571.36      545.81     13.26 o 
   4   1  13       41.29       41.42      5.19 o 
   5   1  13      345.23      340.74     11.31 o 
   6   1  13       66.46       72.92      6.94 o 
   1   2  13       25.42       30.40      3.01 o 
   2   2  13       41.32       42.71      4.58 o 
   3   2  13      182.55      177.82      7.71 o 
   4   2  13        0.00        0.00      3.55 o 
   5   2  13       28.11       30.45      5.17 o 
   6   2  13       30.41       29.30      6.77 o 
   0   3  13        3.25        0.59      3.23 o 
   1   3  13      929.07      900.91     12.94 o 
   2   3  13       28.19       28.49      4.21 o 
   3   3  13     1030.19     1041.78     20.20 o 
   4   3  13       95.49       90.32      6.46 o 
   5   3  13      161.43      155.31      8.28 o 
   1   4  13       42.43       37.23      3.55 o 
   2   4  13        6.04       10.44      3.70 o 
   3   4  13      167.96      191.31      9.03 o 
   4   4  13        0.01        4.78      3.86 o 
   5   4  13       39.16       45.04      5.80 o 
   0   5  13       18.45       22.74      4.61 o 
   1   5  13      699.44      658.48     14.48 o 
   2   5  13       24.95       28.50      4.50 o 
   3   5  13      652.20      653.63     34.06 o 
   4   5  13      121.39      116.48      7.29 o 
   5   5  13       53.26       50.43      6.21 o 
   1   6  13       28.99       28.78      5.22 o 
   2   6  13       87.56       80.30      5.26 o 
   3   6  13      149.54      146.89     10.98 o 
   4   6  13        5.80        7.12      4.42 o 
   0   7  13        1.25        0.00      5.17 o 
   1   7  13      346.58      330.02     12.16 o 
   2   7  13       14.59       17.51      5.16 o 
   3   7  13      416.48      437.38     15.53 o 
   4   7  13       38.30       30.19      6.31 o 
   1   8  13        7.13        3.66      4.81 o 
   2   8  13        0.84        0.85      5.02 o 
   3   8  13       26.32       31.02      6.69 o 
   0   9  13        0.77        0.00      6.18 o 
   1   9  13      103.87      100.28      8.47 o 
   0   0  14     1153.04     1202.90     43.75 o 
   1   0  14      331.82      335.50     11.61 o 
   2   0  14      225.51      220.22     12.37 o 
   3   0  14      468.07      488.29     18.53 o 
   4   0  14       97.67       98.80     11.16 o 
   5   0  14       51.78       38.44      8.55 o 
   1   1  14      213.85      207.25      6.60 o 
   2   1  14       83.10       87.98      6.08 o 
   3   1  14      377.13      389.13     11.61 o 
   4   1  14        1.03        2.83      4.13 o 
   5   1  14        0.58        0.34      4.36 o 
   0   2  14     1005.73      957.23     24.02 o 
   1   2  14      111.19      114.26      5.62 o 
   2   2  14      525.74      542.67     13.31 o 
   3   2  14      251.73      244.70      9.38 o 
   4   2  14      266.06      271.90     10.34 o 
   5   2  14        0.94        1.66      4.82 o 
   1   3  14       80.70       80.75      5.78 o 
   2   3  14       93.01      107.95      6.64 o 
   3   3  14      171.03      177.25      8.20 o 
   4   3  14       70.59       79.79      6.64 o 
   5   3  14       35.30       33.88     11.59 o 
   0   4  14     1022.48     1050.45     23.00 o 
   1   4  14      118.71      102.16      5.50 o 
   2   4  14      370.70      348.78     10.60 o 
   3   4  14      127.67      131.90      8.16 o 
   4   4  14      137.97      149.70      8.34 o 
   1   5  14       69.16       66.71      6.71 o 
   2   5  14       56.65       62.93      5.81 o 
   3   5  14       19.88       27.06      4.99 o 
   4   5  14       17.91       23.79      5.32 o 
   0   6  14      547.52      575.14     42.53 o 
   1   6  14       27.42       32.55      4.90 o 
   2   6  14      236.32      236.80     10.97 o 
   3   6  14       72.65       62.77      6.20 o 
   1   7  14       12.94        9.05      5.09 o 
   2   7  14       55.37       56.93      6.89 o 
   0   8  14      324.22      325.29     23.24 o 
   1   8  14       21.47       16.04      5.87 o 
   1   0  15        9.06       10.95      6.08 o 
   2   0  15      225.28      234.04     16.27 o 
   3   0  15        5.56        0.00      5.65 o 
   4   0  15        6.24        7.97      6.76 o 
   0   1  15     1988.16     2035.76     46.65 o 
   1   1  15      199.93      198.63      9.73 o 
   2   1  15       60.75       62.68      5.93 o 
   3   1  15       95.42      107.29      8.61 o 
   4   1  15      362.54      375.87     12.38 o 
   1   2  15       29.18       35.24      4.98 o 
   2   2  15      205.09      215.73      8.89 o 
   3   2  15       26.80       33.32      5.20 o 
   4   2  15       41.35       43.41      8.85 o 
   0   3  15     1409.73     1418.96     28.93 o 
   1   3  15      388.89      409.68     11.81 o 
   2   3  15       17.20       12.10      4.44 o 
   3   3  15       60.65       52.39      5.92 o 
   1   4  15       46.35       40.41      5.18 o 
   2   4  15       77.24       83.54      7.62 o 
   3   4  15       21.87       24.57      5.10 o 
   0   5  15      671.80      645.64     32.75 o 
   1   5  15      140.34      132.60      7.51 o 
   2   5  15       36.20       39.38      6.37 o 
   1   6  15        9.91        9.95      3.85 o 
   0   0  16       70.07       67.50     12.10 o 
   1   0  16      616.61      680.73     32.96 o 
   2   0  16       51.36       64.23      8.90 o 
   1   1  16       27.63       25.24      6.98 o 
   2   1  16        4.55        5.01      4.30 o 
   0   2  16        0.42        0.12      5.71 o 
   1   2  16      312.86      292.57     12.15 o 
   2   2  16       54.94       54.86      6.91 o 
   1   3  16       68.33       83.20      7.58 o 
                                                 
